# Supplementary material for: TDDFT Study on the ESIPT Properties of 2-(2′-Hydroxyphenyl)-Benzothiazole and Sensing Mechanism of a Derived Fluorescent Probe for Fluoride Ion
Source: Molecules. 2024 Mar 29;29(7):1541. doi: 10.3390/molecules29071541 (PMC11013366; doi:10.3390/molecules29071541)
Supplement: Supplementary file 1 [file molecules-29-01541-s001.zip]

Archive with 1 entries (1 files):
- molecules-2931236-supplementary.pdf
